# Supplementary material for: Preclinical drug screen identifies WEE1 inhibitor and vinca alkaloid as a combination treatment concept for Li-Fraumeni syndrome medulloblastoma
Source: iScience. 2025 Dec 29;29(2):114564. doi: 10.1016/j.isci.2025.114564 (PMC12828543; doi:10.1016/j.isci.2025.114564)
Supplement: Table S1. Excel file containing additional data too large to fit in a PDF, related to Figure 1B [file mmc2.xlsx]

## Sheet: Sheet1
Table S1. Results of single drug screen in established in vitro cell lines modelling Li-Fraumeni Syndrome (LFS)-associated brain tumors
No	Name	Class	Target	SJ-GBM2 DSS3	UW228-2 DSS3	LFS fibroblast DSS3	Cmax [nM]	Cmax literature source	Drug approval status [July 2025]
1	Ipatasertib (GDC-0068)	B	Akt	5.4492	0	NA			Phase 3
2	Uprosertib (GSK2141795)	B	Akt	4.07964	5.8629	NA			Phase 2
3	Afuresertib (GSK2110183)	B	Akt	3.57876	5.32053	NA			Phase 3
4	MK-2206 2HCl	B	Akt	3.04287	5.56543	NA			Phase 2
5	AZD5363	B	Akt	0	2.78991	NA			Phase 3
6	Triciribine	B	Akt	0	0	NA			Phase 2
7	Honokiol	B	Akt	2.43684	4.37903	NA			Phase 3
8	PF-04691502	B	Akt	42.7994	28.443	49.6405			Phase 2
9	KU-55933 (ATM Kinase Inhibitor)	B	ATM/ATR	1.92285	0.606565	NA			NA
10	KU-60019	B	ATM/ATR	5.20387	2.30428	NA			NA
11	VE-822	B	ATM/ATR	73.5438	15.5791	NA			Phase 2
12	CGK 733	B	ATM/ATR	3.81697	5.49401	NA			NA
13	AZD6738	B	ATM/ATR	47.3791	25.9299	0	1000	NA	Phase 3
14	VE-821	B	ATM/ATR	12.3033	15.9311	NA			NA
15	AZ31	B	ATM/ATR	0	0	NA			NA
16	BAY 1895344 (BAY-1895344)	B	ATM/ATR	94.7556	58.2678	0	1000	NA	Phase 2
17	AZD1390	B	ATM/ATR	0	0.00630471	NA			Phase 1
18	AZ32	B	ATM/ATR	1.933	0.0723871	NA			NA
19	ETP-46464	B	ATM/ATR	29.8734	22.5477	1.248	1000	NA	NA
20	Schisandrin B (Sch B)	B	ATM/ATR	0.796661	0.0206774	NA			Phase 1
21	Tozasertib (VX-680, MK-0457)	B	Aurora Kinase	75.5217	14.5181	NA			Phase 1
22	MLN8054	B	Aurora Kinase	31.2593	0	NA			Phase 1
23	Alisertib (MLN8237)	B	Aurora Kinase	79.0512	15.2204	NA			Phase 3
24	Barasertib (AZD1152-HQPA)	B	Aurora Kinase	91.5452	0	NA			Phase 1
25	Danusertib (PHA-739358)	B	Aurora Kinase	91.4196	70.4055	14.5			Phase 2
26	AT9283	B	Aurora Kinase	88.9015	32.3648	10.56			Phase 2
27	ENMD-2076	B	Aurora Kinase	38.4235	12.1039	NA			Phase 2
28	Obatoclax Mesylate (GX15-070)	G	Bcl-2	73.3778	43.934	42.0789			Phase 3
29	AT101	G	Bcl-2	5.42712	1.16992	NA			Phase 3
30	OTX015	B	BET	13.6197	16.4449	NA			Phase 2
31	20S-Ginsenoside Rh2	G	Caspase	2.05274	0.301281	NA			NA
32	Roscovitine (Seliciclib,CYC202)	B	CDK	2.35658	0.464785	NA			Phase 2
33	Flavopiridol (Alvocidib)	B	CDK	94.5349	45.6939	19.1884			Approved
34	Milciclib (PHA-848125)	B	CDK	72.7282	1.42066	NA			Phase 2
35	Dinaciclib (SCH727965)	B	CDK	89.9455	70.9146	59.56			Phase 3
36	AT7519	B	CDK	51.3068	34.6301	19.2			Phase 1
37	P276-00	B	CDK	74.2057	34.6586	14.98			Phase 2
38	Atuveciclib (BAY-1143572)	B	CDK	63.5556	18.0662	NA			Phase 1
39	SEL120 (SEL120-34，SEL120-34A)	B	CDK	25.8192	10.4174	NA			Phase 2
40	abemaciclib (LY2835219)	B	CDK	50.6361	5.25962	NA			Approved
41	Purvalanol A	B	CDK	3.39106	2.74174	NA			NA
42	SNS-032 (BMS-387032)	B	CDK	78.6229	56.359	17.34			Phase 1
43	MK-8776 (SCH 900776)	B	CDK	0.614767	4.44746	NA			Phase 2
44	LDC000067	B	CDK	2.33976	0.0765112	NA			NA
45	PF-477736	B	Chk	61.1168	65.8705	3.76805	1000	NA	Phase 1
46	SAR-020106	B	Chk	30.1306	15.0629	NA			NA
47	CCT245737	B	Chk	12.3018	7.27886	NA			NA
48	AZD7762	B	Chk	85.2237	53.7961	5.93542	803	PMID: 24448638	Phase 1
49	Rabusertib (LY2603618)	B	Chk	55.2094	21.942	5.48			Phase 2
50	CHIR-124	B	Chk	84.4098	53.7661	14.72			NA
51	Chk2 Inhibitor II (BML-277)	B	Chk	2.88535	5.40384	NA			NA
52	GDC-0575 (ARRY-575, RG7741)	B	Chk	93.5891	0	NA			Phase 1
53	Ripretinib (DCC-2618)	B	c-Kit	5.03457	2.07851	NA			Approved
54	AZD3229	B	c-Kit	36.6708	0	NA			NA
55	ISCK03	B	c-Kit	0	0	NA			NA
56	Masitinib (AB1010)	B	c-Kit	4.76913	0.194062	NA			Phase 3
57	Tyrphostin AG 1296	B	c-Kit	1.01482	0	NA			NA
58	Amuvatinib (MP-470)	B	c-Kit	0.459607	5.54934	NA			Phase 2
59	Tivantinib (ARQ 197)	B	c-Met	31.3697	17.6999	NA			Phase 3
60	Tepotinib (EMD 1214063)	B	c-Met	41.6799	3.07715	NA			Phase 3
61	Savolitinib(AZD6094, HMPL-504)	B	c-Met	32.7898	0	NA			Phase 3
62	Capmatinib (INCB28060)	B	c-Met	0	0	NA			Approved
63	10058-F4	X	c-Myc	0	0	NA			NA
64	GSK3179106	G	c-RET	39.1458	0	NA			Phase 1
65	Selpercatinib (LOXO-292, ARRY-192)	G	c-RET	49.221	0	NA			Approved
66	Regorafenib (BAY 73-4506)	G	c-RET	85.3728	13.1838	NA			Approved
67	Pralatrexate	H	DHFR	0.398279	92.1127	NA			Approved
68	Pyrimethamine	H	DHFR	73.9536	2.03507	NA			Approved
69	Azacitidine	E	DNA Methyltransferase	5.56895	0	NA			Approved
70	Triapine	A	DNA/RNA Synthesis	61.3969	13.1632	NA			Approved
71	Fluorouracil (5-Fluoracil, 5-FU)	A	DNA/RNA Synthesis	3.15117	0	NA			Approved
72	Capecitabine	A	DNA/RNA Synthesis	67.4135	0	NA			Approved
73	Raltitrexed	A	DNA/RNA Synthesis	2.4779	30.0829	NA			Approved
74	Cladribine	A	DNA/RNA Synthesis	97.9497	0	NA			Approved
75	Bendamustine HCl	A	DNA/RNA Synthesis	13.9319	98.8399	NA			Approved
76	Bleomycin sulfate	A	DNA/RNA Synthesis	53.3935	0	NA			Approved
77	Clofarabine	A	DNA/RNA Synthesis	98.345	37.6782	0			Approved
78	Carmofur	A	DNA/RNA Synthesis	26.1229	0	NA			NA
79	Dacarbazine	A	DNA/RNA Synthesis	14.5386	0	NA			Approved
80	Fludarabine	A	DNA/RNA Synthesis	4.44203	0	NA			Approved
81	Floxuridine	A	DNA/RNA Synthesis	88.7564	68.0498	0			Approved
82	Tegafur (FT-207, NSC 148958)	A	DNA/RNA Synthesis	0	0	NA			Approved
83	Ifosfamide	A	DNA/RNA Synthesis	0	0.559196	NA			Approved
84	Lomustine	A	DNA/RNA Synthesis	27.4206	0	NA			Approved
85	Hydroxyurea	H	DNA/RNA Synthesis	0	0	NA			Approved
86	Carmustine	A	DNA/RNA Synthesis	13.5399	0	NA			Approved
87	Chloroambucil	A	DNA/RNA Synthesis	2.4812	0	NA			Approved
88	Mitomycin C	A	DNA/RNA Synthesis	87.0305	17.929	NA			Approved
89	Compound 401	B	DNA-PK	0.635338	13.6665	NA			NA
90	YU238259	B	DNA-PK	15.9918	5.96986	NA			NA
91	LTURM34	B	DNA-PK	2.5349	54.9557	NA			NA
92	NU7026	B	DNA-PK	0	0	NA			NA
93	CC-115	B	DNA-PK	1.30401	0.231309	NA			Phase 1
94	PP121	B	DNA-PK	51.4216	0.776263	NA			NA
95	PIK-75 HCl	B	DNA-PK	94.3309	78.5545	19.4762			NA
96	NU7441 (KU-57788)	B	DNA-PK	0.191605	0	NA			NA
97	Harmine	B	DYRK	0.375996	0	NA			Phase 1
98	ID-8	B	DYRK	0	0	NA			NA
99	PRT4165	G	E3 Ligase	97.6011	0.075162	NA			NA
100	RITA (NSC 652287)	G	E3 Ligase	65.8547	0	NA			NA
101	Tenovin-1	G	E3 Ligase	9.96819	0	NA			NA
102	Osimertinib (AZD9291)	B	EGFR	3.77828	5.04379	NA			Approved
103	Gefitinib (ZD1839)	B	EGFR	35.8742	10.0518	NA			Approved
104	Pelitinib (EKB-569)	B	EGFR	94.9682	27.9992	1.12943	96.3881	PMID: 16710023	Phase 2
105	Dacomitinib (PF299804, PF299)	B	EGFR	29.0421	7.16954	NA			Approved
106	AG-1478 (Tyrphostin AG-1478)	B	EGFR	4.00082	0	NA			NA
107	Varlitinib	B	EGFR	4.47812	2.46336	NA			Phase 3
108	Icotinib	B	EGFR	0.0526197	0	NA			Approved
109	Rociletinib (CO-1686, AVL-301)	B	EGFR	7.34356	2.48082	NA			Phase 3
110	Nazartinib (EGF816, NVS-816)	B	EGFR	7.47756	0	NA			Phase 3
111	Naquotinib(ASP8273)	B	EGFR	17.3164	3.82155	NA			Phase 3
112	Avitinib (AC0010)	B	EGFR	11.884	0.903789	NA			Phase 3
113	Mobocertinib (TAK788)	B	EGFR	5.37802	3.89481	NA			Phase 3
114	Lazertinib (YH25448,GNS-1480)	B	EGFR	13.255	8.00005	NA			Approved
115	Olmutinib (HM61713, BI 1482694)	B	EGFR	4.69719	1.5456	NA			Phase 2
116	Norcantharidin	B	EGFR	0	4.48154	NA			Phase 1
117	Neratinib (HKI-272)	B	EGFR	62.847	19.0174	NA			Approved
118	I-BET-762	E	Epigenetic Reader Do	2.8823	0	NA			Phase 2
119	Pluripotin (SC1)	B	ERK	82.2311	89.791	46.4456			NA
120	Ulixertinib (BVD-523, VRT752271)	B	ERK	6.01276	0.156508	NA			Phase 2
121	MK-8353 (SCH900353)	B	ERK	5.12628	0	NA			Phase 1
122	Tideglusib	B	GSK-3	1.26523	3.81691	NA			Phase 3
123	Indirubin	B	GSK-3	0	0	NA			Phase 2
124	BIO	B	GSK-3	7.61429	1.31206	NA			NA
125	LY2090314	B	GSK-3	89.8671	0	NA			Phase 2
126	Tacedinaline (CI994)	E	HDAC	4.97885	0	NA			Phase 3
127	Tasquinimod	E	HDAC	17.8425	22.4669	NA			Approved
128	Quisinostat (JNJ-26481585) 2HCl	E	HDAC	100.028	88.3031	31.9778			Phase 2
129	Mocetinostat (MGCD0103)	E	HDAC	47.548	6.23279	NA			Phase 2
130	Givinostat (ITF2357)	E	HDAC	79.0955	12.2601	NA			Approved
131	Pracinostat (SB939)	E	HDAC	90.9089	22.6326	6.84			Phase 3
132	Ricolinostat (ACY-1215)	E	HDAC	5.17337	0.489573	NA			Phase 2
133	Belinostat (PXD101)	E	HDAC	80.6979	10.9438	NA			Approved
134	Abexinostat (PCI-24781)	E	HDAC	98.1493	12.7156	NA			Phase 3
135	Dacinostat (LAQ824)	E	HDAC	99.3894	68.0936	50.0872			NA
136	Tucidinostat (Chidamide)	E	HDAC	9.57183	0.160756	NA			Phase 3
137	LYN-1604	X	Hedgehog/Smoothened	1.66907	11.7455	NA			NA
138	Sonidegib (Erismodegib, NVP-LDE225)	X	Hedgehog/Smoothened	1.25548	0.179559	NA			Approved
139	Glasdegib (PF-04449913)	X	Hedgehog/Smoothened	0	0	NA			Approved
140	Taladegib (LY2940680)	X	Hedgehog/Smoothened	0	0	NA			Phase 2
141	BMS-833923	X	Hedgehog/Smoothened	44.1902	13.6332	NA			Phase 2
142	GSK2879552 2HCl	E	Histone Demethylase	11.2362	0	NA			Phase 2
143	Luminespib (AUY-922, NVP-AUY922)	X	HSP (e.g. HSP90)	86.1786	33.6833	41.3794			Phase 2
144	Ganetespib (STA-9090)	X	HSP (e.g. HSP90)	0.186308	83.2379	NA			Phase 3
145	BIIB021	X	HSP (e.g. HSP90)	99.4406	96.6803	0.41	10980	PMID: 24097863	Phase 2
146	BMS-536924	B	IGF-1R	26.6133	0	NA			NA
147	NVP-ADW742	B	IGF-1R	4.0109	0.939152	NA			NA
148	Linsitinib (OSI-906)	B	IGF-1R	0.47861	0	NA			Phase 3
149	Nutlin-3	G	MDM2 inhibitor	5.33008	3.22637	NA			NA
150	PD184352 (CI-1040)	B	MEK	0.511225	0.0433675	NA			NA
151	PD0325901	B	MEK	0	0	NA			Phase 2
152	Pimasertib (AS-703026)	B	MEK	0	0	NA			Phase 2
153	Binimetinib (MEK162, ARRY-162, ARRY-438162)	B	MEK	9.13031	0	NA			Approved
154	Nocodazole	A	Microtubule Associated	96.7549	53.002	10.7691			Approved
155	Lexibulin (CYT997)	A	Microtubule Associated	96.628	36.5675	0	865.823	PMID: 22451157	Phase 2
156	eFT-508 (eFT508)	B	MNK	0.0553816	0	NA			Phase 2
157	ETC-206 (AUM 001)	B	MNK	3.39878	0	NA			Phase 2
158	Mirin	B	MRN	0.120321	0	NA			NA
159	TH287	B	MTH1	12.7934	3.98658	NA			NA
160	TH588	B	MTH1	13.7383	23.7982	NA			NA
161	Torin 2	C	mTOR	97.0001	61.0077	44.6564			NA
162	Torkinib (PP242)	C	mTOR	63.6659	37.3233	23.2647			NA
163	Torin 1	C	mTOR	65.497	40.0307	42.6749			NA
164	AZD8055	C	mTOR	79.4091	67.9428	41.236			Phase 1
165	CC-223	C	mTOR	31.8836	11.7634	NA			Phase 2
166	Vistusertib (AZD2014)	C	mTOR	53.8161	41.2617	22.2734			Phase 2
167	Sapanisertib (INK 128, MLN0128)	C	mTOR	89.5559	53.4679	42.6963			Phase 2
168	Tacrolimus (FK506)	C	mTOR	0	0	NA			Approved
169	Gedatolisib (PF-05212384, PKI-587)	C	mTOR	70.1553	48.2478	22.5994			Phase 3
170	Voxtalisib (SAR245409, XL765) Analogue	C	mTOR	7.11882	0	NA			Phase 2
171	Omipalisib (GSK2126458, GSK458)	C	mTOR	89.8884	80.9985	32.4684			Phase 1
172	Apitolisib (GDC-0980, RG7422)	C	mTOR	70.6047	67.1811	28.0487			Phase 2
173	BGT226 (NVP-BGT226)	C	mTOR	98.5044	81.8309	47.5258			Phase 2
174	PH-797804	B	p38 MAPK	0.15531	0	NA			Phase 2
175	TAK-715	B	p38 MAPK	12.1087	0.163733	NA			Phase 2
176	Losmapimod (GW856553X)	B	p38 MAPK	1.37614	0	NA			Phase 3
177	Pamapimod (R-1503, Ro4402257)	B	p38 MAPK	0	0	NA			Phase 2
178	Pexmetinib (ARRY-614)	B	p38 MAPK	0.727383	0.184449	NA			Phase 2
179	JNJ-26854165 (Serdemetan)	G	p53	85.054	6.24259	NA			Phase 1
180	Tenovin-6	G	p53	7.54772	5.91946	NA			NA
181	Veliparib (ABT-888)	E	PARP	3.89358	0.439211	NA			Phase 3
182	Iniparib (BSI-201)	E	PARP	0	0	NA			Phase 3
183	Rucaparib (AG-014699,PF-01367338) phosphate	E	PARP	51.1647	0.879422	NA			Approved
184	INO-1001 (3-Aminobenzamide)	E	PARP	0	0	NA			Phase 2
185	Niraparib (MK-4827)	E	PARP	86.671	36.243	0	3963.8	PMID: 31375879	Approved
186	Duvelisib (IPI-145, INK1197)	B	PI3K	32.3855	24.965	0	6308.47	PMID: 29191916	Approved
187	AMG319	B	PI3K	0	0	NA			Phase 2
188	Pictilisib (GDC-0941)	B	PI3K	22.2483	21.7215	1.00523	1950	PMID: 28798270	Phase 2
189	Buparlisib (BKM120, NVP-BKM120)	B	PI3K	32.5044	25.7621	7.35294			Phase 3
190	Alpelisib (BYL719)	B	PI3K	0.635897	0.863897	NA			Approved
191	leniolisib(CDZ 173)	B	PI3K	0	7.05879	NA			Approved
192	Idelalisib (CAL-101, GS-1101)	B	PI3K	0	0	NA			Approved
193	acalisib (GS-9820)	B	PI3K	0	0	NA			Phase 1
194	Taselisib (GDC 0032)	B	PI3K	4.17478	11.1942	NA			Phase 3
195	Pilaralisib (XL147)	B	PI3K	0	0	NA			Phase 2
196	Nemiralisib (GSK2269557)	B	PI3K	5.3372	4.67747	NA			Phase 2
197	Serabelisib (INK-1117,MLN-1117,TAK-117)	B	PI3K	34.0253	24.0724	0	21629.1	PMID: 28490463	Phase 2
198	Tenalisib (RP6530)	B	PI3K	1.27643	0	NA			Phase 2
199	Bimiralisib (PQR309)	B	PI3K	13.6721	24.5645	NA			Phase 2
200	Rigosertib (ON-01910)	B	PLK	91.7526	58.5811	18.0868			Phase 3
201	BI 2536	B	PLK	79.1669	70.1391	2.95971	1610.1	PMID: 18955456	Phase 2
202	GSK461364	B	PLK	99.8217	68.1456	1.41777	756	PMID: 21459796	Phase 1
203	NMS-P937 (NMS1286937)	B	PLK	91.6535	59.4137	0	1000	NA	Phase 2
204	T0070907	X	PPAR	0.709079	0.16697	NA			NA
205	Carfilzomib (PR-171)	X	Proteasome	99.4682	97.7343	86.0677			Approved
206	Oprozomib (ONX 0912)	X	Proteasome	99.9669	96.8867	70.8199			Phase 2
207	Ixazomib Citrate (MLN9708)	X	Proteasome	99.0617	90.5723	61.4089			Approved
208	RO5126766 (CH5126766)	B	Raf	0.470225	0.438316	NA			Phase 2
209	LY3009120	B	Raf	63.2459	13.0819	NA			Phase 1
210	Belvarafenib(GDC5573, HM95573, RG6185)	B	Raf	21.5226	31.3435	0	6710.8	PMID: 33953400	Phase 2
211	RAF265 (CHIR-265)	B	Raf	89.1723	33.3383	0	3182.87	PMID: 28719152	Phase 2
212	Lonafarnib	H	Ras	38.7113	4.91655	NA			Approved
213	Azathioprine	B	Rho	49.9218	52.7973	0			Approved
214	Salirasib	B	Rho	0	0	NA			Phase 2
215	ML141	B	Rho	0.514239	0.0360966	NA			NA
216	Thiazovivin	B	ROCK	2.28346	0	NA			NA
217	GSK429286A	B	ROCK	2.14903	0	NA			NA
218	KD025 (SLx-2119)	B	ROCK	75.78	0.0214316	NA			Approved
219	Hydroxyfasudil (HA-1100) HCl	B	ROCK	0	0	NA			NA
220	PF-4708671	B	S6 Kinase	0.252999	0	NA			NA
221	LY2584702	B	S6 Kinase	0.127071	0.905632	NA			Phase 1
222	Selisistat (EX 527)	E	Sirtuin	27.0829	4.73165	NA			Phase 2
223	SRT2104 (GSK2245840)	E	Sirtuin	18.5699	5.32972	NA			Phase 2
224	SRT2183	E	Sirtuin	14.5797	3.76642	NA			NA
225	Fisetin	E	Sirtuin	0.697243	0	NA			Phase 3
226	Sirtinol	E	Sirtuin	0.80744	0	NA			NA
227	YM155 (Sepantronium Bromide)	G	Survivin	99.7295	99.6774	97.9855			Phase 2
228	Costunolide	A	Telomerase	0	0	NA			NA
229	BIBR 1532	A	Telomerase	0	0	NA			NA
230	Cycloastragenol	A	Telomerase	0	0	NA			NA
231	Cyclogalegenol	A	Telomerase	0	0	NA			NA
232	RHPS 4 methosulfate	A	Telomerase	21.3906	24.7106	4.13699			NA
233	Galunisertib (LY2157299)	B	TGF-beta/Smad	0	0	NA			Phase 3
234	Vactosertib (TEW-7197)	B	TGF-beta/Smad	9.4984	0	NA			Phase 2
235	LDN-214117	B	TGF-beta/Smad	40.5521	4.52988	NA			NA
236	Epirubicin HCl	A	Topoisomerase	98.8334	96.1252	11.2306			Approved
237	Amonafide	A	Topoisomerase	47.885	14.7255	NA			Phase 3
238	Irinotecan HCl Trihydrate	A	Topoisomerase	76.5587	5.61605	NA			Approved
239	Altiratinib	B	Trk receptor	64.4823	0.261513	NA			Phase 1
240	PD0166285	B	Wee1	97.8919	72.1764	29.4216			NA
241	Adavosertib （MK-1775）	B	Wee1	95.9241	62.14	0	822	PMID: 31857431	Phase 2
242	CP21R7 (CP21)	B	Wnt/beta-catenin	11.4584	0.0151385	NA			NA
243	IWP-2	B	Wnt/beta-catenin	4.43183	0	NA			NA
244	XAV-939	B	Wnt/beta-catenin	0.0864104	0	NA			NA
245	JW55	B	Wnt/beta-catenin	0	0	NA			NA
246	Tofacitinib (CP-690550,Tasocitinib)	B	JAK	0	0	NA			Approved
247	Baricitinib (LY3009104, INCB028050)	B	JAK	0.36676	0	NA			Approved
248	Trametinib	B	MEK	4.5614	1.74579	NA			Approved
249	Cabozantinib	B	c-MET	12.7173	0	NA			Approved
250	Bortezomib	X	Proteasome	50.5116	49.7568	95.8441			Approved
251	Ceritinib	B	ALK	2.1389	0.591879	NA			Approved
252	Larotrectinib	B	Trk receptor	0	0	NA			Approved
253	Dasatinib	B	Abl	2.79708	4.4889	NA			Approved
254	Dabrafenib	B	B-Raf(V600E)	8.50182	0	NA			Approved
255	Axitinib	B	VEGFR	6.82333	0.184184	NA			Approved
256	Afatinib	B	EGFR	0.25914	0	NA			Approved
257	Ruxolitinib	B	JAK	0	0	NA			Approved
258	Venetoclax	G	Bcl-2	10.3176	0	NA			Approved
259	Panobinostat	E	HDAC	65.1095	40.2402	47.8775			Approved
260	Olaparib	E	PARP	7.0702	0	NA			Approved
261	Tazemetostat	E	Histone Methyltransferase	0	0	NA			Approved
262	Decitabine	E	DNA Methyltransferase	19.6333	0	NA			Approved
263	Everolimus	C	mTOR	17.2559	23.5378	NA			Approved
264	Vismodegib	X	Hedgehog/Smoothened	0	0	NA			Approved
265	Alpelisib	B	PI3K	0.0199351	0	NA			Approved
266	Erdafitinib	B	FGFR	3.14421	3.39629	NA			Approved
267	Pralsetinib	G	c-RET	0.546296	0	NA			Approved
268	ONC201	B	dopamine receptor D2	4.44885	0.0202661	NA			Phase 3
269	Ponatinib	B	Abl	5.65829	0.469498	NA			Approved
270	Selinexor	B	CRM1	28.2079	10.1983	NA			Approved
271	Vandetanib	B	VEGFR	6.11268	0	NA			Approved
272	Lapatinib	B	EGFR	0	0	NA			Approved
273	Ribociclib	B	CDK	0.197652	0	NA			Approved
274	Selumetinib	B	MEK	0.215422	2.02531	NA			Approved
275	SN-38	A	Topoisomerase	25.0855	5.96706	NA			Approved
276	Dactinomycin	A	DNA/RNA Synthesis	58.6249	53.6779	49.8963			Approved
277	A-1155463	G	Bcl-2	52.568	4.52931	NA			NA
278	Pazopanib	B	VEGFR	3.03834	0	NA			Approved
279	Lorlatinib	B	ALK	0	0	NA			Approved
280	Entrectinib	B	ALK	2.58843	1.27219	NA			Approved
281	Rapamycin	C	mTOR	10.594	20.8271	NA			Approved
282	Topotecan	A	Topoisomerase	48.9401	10.544	NA			Approved
283	Daunorubicin	A	Topoisomerase	24.3916	15.4742	NA			Approved
284	Doxorubicin	A	Topoisomerase	31.2825	14.5917	NA			Approved
285	Etoposide	A	Topoisomerase	22.7905	3.10495	NA			Approved
286	Vincristine	A	Microtubule Associated	30.1554	25.8243	4.54742	36.4242	PMID: 32635465	Approved
287	Busulfan	A	Alkylating agent	0	0	NA			Approved
288	Temozolomide	A	Alkylating agent	14.8912	0	NA			Approved
289	Cytarabine	A	DNA/RNA Synthesis	53.7927	0	NA			Approved
290	Gemcitabine	A	DNA/RNA Synthesis	54.0596	6.80083	NA			Approved
291	Thioguanine	A	DNA/RNA Synthesis	20.2548	7.39324	NA			Approved
292	Paclitaxel	A	Microtubule Associated	30.3392	26.4661	0	1018.9	PMID: 17668866	Approved
293	Vinblastine	A	Microtubule Associated	29.1492	19.1677	NA			Approved
294	Methotrexate	H	DHFR	57.4796	37.9232	0			Approved
295	A-1331852	G	Bcl-2	7.15957	0	NA			NA
296	Isotretinoin	B	Retinoic acid receptor	0	0	NA			Approved
297	CCNU	A	Alkylating agent	0	0	NA			Approved
298	Alectinib	B	ALK	1.27548	2.44468	NA			Approved
299	AMG-232	G	MDM2 inhibitor	0	0	NA			Phase 3
300	Sorafenib	B	VEGFR	0	0	NA			Approved
301	Sunitinib	B	VEGFR	2.37081	0	NA			Approved
302	Talazoparib	E	PARP	54.901	0	NA			Approved
303	Temsirolimus	C	mTOR	10.0082	17.8591	NA			Approved
304	Temsirolimus_cr	C	mTOR	5.94558	6.96089	NA			Approved
305	Thiotepa	A	Alkylating agent	20.6403	2.70951	NA			Approved
306	APR-246	G	p53	0.110077	0	NA			Phase 3
307	Cobimetinib	B	MEK	0	0	NA			Approved
308	Crizotinib	B	ALK	33.6255	2.79232	NA			Approved
309	Entinostat	E	HDAC	8.12044	0.513189	NA			Phase 3
310	Erlotinib	B	EGFR	8.69204	0	NA			Approved
311	Foretinib	B	c-MET	15.3027	0	NA			Phase 2
312	I-BET151	B	BET	4.09938	0	NA			NA
313	Idasanutlin	G	MDM2 inhibitor	0.0399507	0.0143111	NA			Phase 3
314	Imatinib	B	Abl	0.0295034	0	NA			Approved
315	Irinotecan	A	Topoisomerase	15.6732	0	NA			Approved
316	Mercaptopurine	A	DNA/RNA Synthesis	12.9708	17.269	NA			Approved
317	Merestinib	B	c-MET	8.58695	0	NA			Phase 2
318	Mitoxantrone	A	Topoisomerase	31.1727	18.7505	NA			Approved
319	Navitoclax	G	Bcl-2	7.38527	0.0321681	NA			Phase 3
320	Vorinostat	E	HDAC	9.34444	0.697575	NA			Approved
321	Nilotinib	B	Abl	5.84765	0.659422	NA			Approved
322	Vemurafenib	B	B-Raf(V600E)	0.762294	0	NA			Approved
323	Vinorelbine	A	Microtubule Associated	88.286	68.2967	33.1			Approved
324	Volasertib	B	PLK	29.0966	7.21758	NA			Phase 3
325	Romidepsin	E	HDAC	61.5637	50.4612	54.4316			Approved
326	A-1210477	G	Bcl-2	3.97107	0	NA			NA
327	Valproic acid	E	HDAC	4.77209	0	NA			Approved
328	Chloroquine	A	DNA/RNA Synthesis	14.2555	2.90168	NA			Approved
329	Palbociclib	B	CDK	0	0	NA			Approved
330	Carboplatin	A	Alkylating agent	0	0	NA			Approved
331	Melphalan	A	Alkylating agent	0	0	NA			Approved
332	Copanlisib	B	PI3K	0	0	NA			Approved
333	Cisplatin	A	Alkylating agent	10.6086	7.91882	NA			Approved
	Abbreviations
	DSS3 - Drug Sensitivity Score 3
	Drug classes
	A - Conventional chemo	0.156156
	B - Kinase inhibitor	0.567568
	C - Rapalog	0.0510511
	D - Immunomodulatory	0
	E - Differentiating/epigenetic modifier	0.0990991
	G - Apoptotic modulator	0.0660661
	H - Metabolic modifier	0.015015
	X - Other	0.045045
